# Supplementary material for: Clinical, morphological, and molecular characterization of patients with X-linked myopathy with excessive autophagy (XMEA)
Source: J Neuropathol Exp Neurol. 2025 Nov 27;85(4):351–62. doi: 10.1093/jnen/nlaf134 (PMC13017771; doi:10.1093/jnen/nlaf134)
Supplement: nlaf134_Supplementary_Data [file nlaf134_supplementary_data.zip]

Archive with 10 entries (10 files):
- Supplementary Tables 1 and 2.docx
- Rays redone Merlet Supplementary Figure 1.pptx
- Rays redone Merlet Supplementary Figure 2.pptx
- Rays redone Merlet Supplementary Figure 3.pptx
- Rays redone Merlet Supplementary Figure 4.pptx
- Rays redone Merlet Supplementary Figure 5.pptx
- Rays redone Merlet Supplementary Figure 6.pptx
- Rays redone Merlet Supplementary Figure 7.pptx
- Rays redone Merlet Supplementary Figure 8.pptx
- Rays redone Merlet Supplementary Figure 9.pptx
